# Supplementary material for: Aquatic Bacterial Communities Associated With Land Use and Environmental Factors in Agricultural Landscapes Using a Metabarcoding Approach
Source: Front Microbiol. 2018 Oct 30;9:2301. doi: 10.3389/fmicb.2018.02301 (PMC6218688; doi:10.3389/fmicb.2018.02301)
Supplement: Supplementary file 1 [file Table_1.xlsx]

## Sheet: SN_select_analysis_metagenomics
Table S1. Water samples and associated Sequence Reading Archive (SRA) accession numbers used in the current study
Sample_ID	SFF.MID#	BIOPROJECT_ID	BIOSAMPLE_ACCESSION	SRA_SUBMISSION	SFF	MID	MID _REVERSE	MID_FORWARD	DATE	SITE_TYPE	SITE_ID	STRAHLER (STREAM ORDER)	YEAR	SEASON	CITY	SAMPLE_VOLUME_ML	PCR_CYCLES
MST-QC-66-2012318	H6E3WVB02.MID42	PRJNA322351	SAMN05159132	SRP076052	H6E3WVB02	MID42	ACGTGATCGA	TCGATCACGT	2012-11-13	BH	BH_1	NA	2012	Fall	Quebec	300	45
MST-QC-67-2012289	H6E3WVB02.MID43	PRJNA322351	SAMN05159141	SRP076052	H6E3WVB02	MID43	ACTAGTGCGA	TCGCACTAGT	2012-10-15	BH	BH_2	NA	2012	Fall	Quebec	300	45
MST-QC-68-2012289	H6E3WVB01.MID43	PRJNA322351	SAMN05159128	SRP076052	H6E3WVB01	MID43	ACTAGTGCGA	TCGCACTAGT	2012-10-15	BH	BH_5	NA	2012	Fall	Quebec	300	42
MST-QC-82-2012318	H6E3WVB01.MID41	PRJNA322351	SAMN05159122	SRP076052	H6E3WVB01	MID41	ATCTACACTA	TAGTGTAGAT	2012-11-13	BH	BH_3	NA	2012	Fall	Quebec	300	42
MST-QC-82-2012289	H6E3WVB01.MID44	PRJNA322351	SAMN05159098	SRP076052	H6E3WVB01	MID44	AGTCGCTAGA	TCTAGCGACT	2012-10-15	BH	BH_3	NA	2012	Fall	Quebec	300	45
MST-QC-83-2012289	H6E3WVB01.MID45	PRJNA322351	SAMN05159120	SRP076052	H6E3WVB01	MID45	ATAGTATAGA	TCTATACTAT	2012-10-15	BH	BH_4	NA	2012	Fall	Quebec	300	42
MST-QC-83-2012318	H6E3WVB01.MID42	PRJNA322351	SAMN05159143	SRP076052	H6E3WVB01	MID42	ACGTGATCGA	TCGATCACGT	2012-11-13	BH	BH_4	NA	2012	Fall	Quebec	300	42
MST-GRD-1-2011220	H6E3WVB02.MID30	PRJNA322351	SAMN05159089	SRP076052	H6E3WVB02	MID30	AGTATAGTCT	AGACTATACT	2011-08-08	GR	Drinking_Water_Intake	NA	2011	Summer	Waterloo	500	30
MST-GRD-1-2011250	H6E3WVB02.MID35	PRJNA322351	SAMN05159076	SRP076052	H6E3WVB02	MID35	ACGTCTACTG	CAGTAGACGT	2011-09-07	GR	Drinking_Water_Intake	NA	2011	Summer	Waterloo	500	30
MST-GRD-1-2011262	H6E3WVB01.MID38	PRJNA322351	SAMN05159137	SRP076052	H6E3WVB01	MID38	ATCACGTGTA	TACACGTGAT	2011-09-19	GR	Drinking_Water_Intake	NA	2011	Summer	Waterloo	500	30
MST-GRD-1-2011178	H6E3WVB02.MID25	PRJNA322351	SAMN05159100	SRP076052	H6E3WVB02	MID25	CGAGCGACGA	TCGTCGCTCG	2011-06-27	GR	Drinking_Water_Intake	NA	2011	Summer	Waterloo	400	30
MST-GRD-2-2011220	H6E3WVB02.MID31	PRJNA322351	SAMN05159135	SRP076052	H6E3WVB02	MID31	AGACGACGCT	AGCGTCGTCT	2011-08-08	GR	Wastewater_Effluent	NA	2011	Summer	Waterloo	250	37
MST-GRD-2-2011178	H6E3WVB02.MID26	PRJNA322351	SAMN05159115	SRP076052	H6E3WVB02	MID26	ACGCGTATGT	ACATACGCGT	2011-06-27	GR	Wastewater_Effluent	NA	2011	Summer	Waterloo	400	30
MST-GRD-2-2011250	H6E3WVB01.MID36	PRJNA322351	SAMN05159118	SRP076052	H6E3WVB01	MID36	AGTACACGTCG	CGACGTGTACT	2011-09-07	GR	Wastewater_Effluent	NA	2011	Summer	Waterloo	375	30
MST-GRD-6-2011178	H6E3WVB01.MID40	PRJNA322351	SAMN05159105	SRP076052	H6E3WVB01	MID40	AGACAGCGTA	TACGCTGTCT	2011-06-27	GR	Shade_Mills	NA	2011	Summer	Waterloo	400	30
MST-GRD-6-2011220	H6E3WVB01.MID49	PRJNA322351	SAMN05159130	SRP076052	H6E3WVB01	MID49	TCGATCGCGT	ACGCGATCGA	2011-08-08	GR	Shade_Mills	NA	2011	Summer	Waterloo	500	30
MST-GRD-6-2011250	H6E3WVB02.MID34	PRJNA322351	SAMN05159085	SRP076052	H6E3WVB02	MID34	ACGTAGCGTG	CACGCTACGT	2011-09-07	GR	Shade_Mills	NA	2011	Summer	Waterloo	500	37
MST-GRD-7-2011220	H6E3WVB02.MID32	PRJNA322351	SAMN05159134	SRP076052	H6E3WVB02	MID32	ATAGCGTACT	AGTACGCTAT	2011-08-08	GR	Laurel_Creek	NA	2011	Summer	Waterloo	500	30
MST-GRD-7-2011178	H6E3WVB02.MID27	PRJNA322351	SAMN05159095	SRP076052	H6E3WVB02	MID27	ATACTCGCGT	ACGCGAGTAT	2011-06-27	GR	Laurel_Creek	NA	2011	Summer	Waterloo	400	30
MST-GRD-7-2011250	H6E3WVB01.MID37	PRJNA322351	SAMN05159092	SRP076052	H6E3WVB01	MID37	AGTGTGTGTA	TACACACACT	2011-09-07	GR	Laurel_Creek	NA	2011	Summer	Waterloo	500	30
MST-GRD-8-2011178	H6E3WVB02.MID28	PRJNA322351	SAMN05159111	SRP076052	H6E3WVB02	MID28	ACATAGTAGT	ACTACTATGT	2011-06-27	GR	Elora_Gorge	NA	2011	Summer	Waterloo	400	30
MST-GRD-8-2011262	H6E3WVB01.MID39	PRJNA322351	SAMN05159110	SRP076052	H6E3WVB01	MID39	ACGATCTGTA	TACAGATCGT	2011-09-19	GR	Elora_Gorge	NA	2011	Summer	Waterloo	300	30
MST-GRD-8-2011220	H6E3WVB02.MID33	PRJNA322351	SAMN05159133	SRP076052	H6E3WVB02	MID33	AGTACTCTAT	ATAGAGTACT	2011-08-08	GR	Elora_Gorge	NA	2011	Summer	Waterloo	500	37
MST-SNC-1-2011214	H6E3WVB02.MID49	PRJNA322351	SAMN05159094	SRP076052	H6E3WVB02	MID49	TCGATCGCGT	ACGCGATCGA	2011-08-02	SN	SN_1	9	2011	Summer	Ottawa	300	30
MST-SNC-1-2011241	H6HD8NL02.MID25	PRJNA322351	SAMN05159084	SRP076052	H6HD8NL02	MID25	CGAGCGACGA	TCGTCGCTCG	2011-08-29	SN	SN_1	9	2011	Summer	Ottawa	300	30
MST-SNC-1-2011297	H6HD8NL02.MID31	PRJNA322351	SAMN05159150	SRP076052	H6HD8NL02	MID31	AGACGACGCT	AGCGTCGTCT	2011-10-24	SN	SN_1	9	2011	Fall	Ottawa	450	30
MST-SNC-1-2011325	H6HD8NL02.MID36	PRJNA322351	SAMN05159154	SRP076052	H6HD8NL02	MID36	AGTACACGTCG	CGACGTGTACT	2011-11-21	SN	SN_1	9	2011	Fall	Ottawa	350	37
MST-SNC-1-2012128	H6HD8NL02.MID40	PRJNA322351	SAMN05159157	SRP076052	H6HD8NL02	MID40	AGACAGCGTA	TACGCTGTCT	2012-05-07	SN	SN_1	9	2012	Spring	Ottawa	500	30
MST-SNC-1-2012170	H6HD8NL02.MID46	PRJNA322351	SAMN05159149	SRP076052	H6HD8NL02	MID46	ACATACGTCA	TGACGTATGT	2012-06-18	SN	SN_1	9	2012	Spring	Ottawa	300	30
MST-SNC-1-2012185	H6HD8NL02.MID33	PRJNA322351	SAMN05159153	SRP076052	H6HD8NL02	MID33	AGTACTCTAT	ATAGAGTACT	2012-07-03	SN	SN_1	9	2012	Summer	Ottawa	350	30
MST-SNC-1-2012240	H6HD8NL02.MID35	PRJNA322351	SAMN05159145	SRP076052	H6HD8NL02	MID35	ACGTCTACTG	CAGTAGACGT	2012-08-27	SN	SN_1	9	2012	Summer	Ottawa	300	37
MST-SNC-1-2012268	H6HD8NL01.MID38	PRJNA322351	SAMN05159124	SRP076052	H6HD8NL01	MID38	ATCACGTGTA	TACACGTGAT	2012-09-24	SN	SN_1	9	2012	Fall	Ottawa	500	37
MST-SNC-1-2012310	H6HD8NL01.MID43	PRJNA322351	SAMN05159099	SRP076052	H6HD8NL01	MID43	ACTAGTGCGA	TCGCACTAGT	2012-11-05	SN	SN_1	9	2012	Fall	Ottawa	300	37
MST-SNC-18-2010235	H6E3WVB02.MID45	PRJNA322351	SAMN05159082	SRP076052	H6E3WVB02	MID45	ATAGTATAGA	TCTATACTAT	2010-08-23	SN	SN_18	3	2010	Summer	Ottawa	200	30
MST-SNC-18-2010291	H6E3WVB01.MID33	PRJNA322351	SAMN05159107	SRP076052	H6E3WVB01	MID33	AGTACTCTAT	ATAGAGTACT	2010-10-18	SN	SN_18	3	2010	Fall	Ottawa	525	30
MST-SNC-18-2010305	H6E3WVB01.MID25	PRJNA322351	SAMN05159113	SRP076052	H6E3WVB01	MID25	CGAGCGACGA	TCGTCGCTCG	2010-11-01	SN	SN_18	3	2010	Fall	Ottawa	575	30
MST-SNC-18-2011102	H6E3WVB01.MID35	PRJNA322351	SAMN05159109	SRP076052	H6E3WVB01	MID35	ACGTCTACTG	CAGTAGACGT	2011-04-12	SN	SN_18	3	2011	Spring	Ottawa	300	30
MST-SNC-18-2011157	H6E3WVB02.MID41	PRJNA322351	SAMN05159069	SRP076052	H6E3WVB02	MID41	ATCTACACTA	TAGTGTAGAT	2011-06-06	SN	SN_18	3	2011	Spring	Ottawa	400	30
MST-SNC-18-2011241	H6HD8NL02.MID28	PRJNA322351	SAMN05159139	SRP076052	H6HD8NL02	MID28	ACATAGTAGT	ACTACTATGT	2011-08-29	SN	SN_18	3	2011	Summer	Ottawa	300	30
MST-SNC-18-2012128	H6HD8NL02.MID43	PRJNA322351	SAMN05159151	SRP076052	H6HD8NL02	MID43	ACTAGTGCGA	TCGCACTAGT	2012-05-07	SN	SN_18	3	2012	Spring	Ottawa	500	30
MST-SNC-18-2012170	H6HD8NL02.MID26	PRJNA322351	SAMN05159112	SRP076052	H6HD8NL02	MID26	ACGCGTATGT	ACATACGCGT	2012-06-18	SN	SN_18	3	2012	Spring	Ottawa	450	37
MST-SNC-18-2012185	H6HD8NL01.MID32	PRJNA322351	SAMN05159131	SRP076052	H6HD8NL01	MID32	ATAGCGTACT	AGTACGCTAT	2012-07-03	SN	SN_18	3	2012	Summer	Ottawa	300	30
MST-SNC-18-2012268	H6HD8NL01.MID41	PRJNA322351	SAMN05159090	SRP076052	H6HD8NL01	MID41	ATCTACACTA	TAGTGTAGAT	2012-09-24	SN	SN_18	3	2012	Fall	Ottawa	300	37
MST-SNC-18-2012310	H6HD8NL01.MID46	PRJNA322351	SAMN05159108	SRP076052	H6HD8NL01	MID46	ACATACGTCA	TGACGTATGT	2012-11-05	SN	SN_18	3	2012	Fall	Ottawa	300	37
MST-SNC-20-2010235	H6E3WVB01.MID32	PRJNA322351	SAMN05159146	SRP076052	H6E3WVB01	MID32	ATAGCGTACT	AGTACGCTAT	2010-08-23	SN	SN_20	4	2010	Summer	Ottawa	175	30
MST-SNC-20-2010291	H6E3WVB02.MID47	PRJNA322351	SAMN05159126	SRP076052	H6E3WVB02	MID47	ACTACTCACA	TGTGAGTAGT	2010-10-18	SN	SN_20	4	2010	Fall	Ottawa	525	30
MST-SNC-20-2010305	H6E3WVB01.MID26	PRJNA322351	SAMN05159077	SRP076052	H6E3WVB01	MID26	ACGCGTATGT	ACATACGCGT	2010-11-01	SN	SN_20	4	2010	Fall	Ottawa	560	30
MST-SNC-20-2011102	H6E3WVB02.MID36	PRJNA322351	SAMN05159070	SRP076052	H6E3WVB02	MID36	AGTACACGTCG	CGACGTGTACT	2011-04-12	SN	SN_20	4	2011	Spring	Ottawa	300	30
MST-SNC-20-2011157	H6E3WVB01.MID27	PRJNA322351	SAMN05159125	SRP076052	H6E3WVB01	MID27	ATACTCGCGT	ACGCGAGTAT	2011-06-06	SN	SN_20	4	2011	Spring	Ottawa	400	37
MST-SNC-20-2011241	H6HD8NL02.MID49	PRJNA322351	SAMN05159163	SRP076052	H6HD8NL02	MID49	TCGATCGCGT	ACGCGATCGA	2011-08-29	SN	SN_20	4	2011	Summer	Ottawa	300	30
MST-SNC-20-2012128	H6HD8NL02.MID44	PRJNA322351	SAMN05159140	SRP076052	H6HD8NL02	MID44	AGTCGCTAGA	TCTAGCGACT	2012-05-07	SN	SN_20	4	2012	Spring	Ottawa	300	30
MST-SNC-20-2012170	H6HD8NL01.MID27	PRJNA322351	SAMN05159080	SRP076052	H6HD8NL01	MID27	ATACTCGCGT	ACGCGAGTAT	2012-06-18	SN	SN_20	4	2012	Spring	Ottawa	350	37
MST-SNC-20-2012185	H6HD8NL01.MID33	PRJNA322351	SAMN05159127	SRP076052	H6HD8NL01	MID33	AGTACTCTAT	ATAGAGTACT	2012-07-03	SN	SN_20	4	2012	Summer	Ottawa	300	30
MST-SNC-20-2012310	H6HD8NL01.MID47	PRJNA322351	SAMN05159155	SRP076052	H6HD8NL01	MID47	ACTACTCACA	TGTGAGTAGT	2012-11-05	SN	SN_20	4	2012	Fall	Ottawa	300	30
MST-SNC-22-2012143	H2Y6SP102.MID49	PRJNA322351	SAMN05159106	SRP076052	H2Y6SP102	MID49	TCGATCGCGT	ACGCGATCGA	2012-05-22	SN	SN_22	3	2012	Spring	Ottawa	300	30
MST-SNC-24-2011102	H6E3WVB02.MID37	PRJNA322351	SAMN05159074	SRP076052	H6E3WVB02	MID37	AGTGTGTGTA	TACACACACT	2011-04-12	SN	SN_24	4	2011	Spring	Ottawa	300	30
MST-SNC-24-2011157	H6E3WVB01.MID28	PRJNA322351	SAMN05159136	SRP076052	H6E3WVB01	MID28	ACATAGTAGT	ACTACTATGT	2011-06-06	SN	SN_24	4	2011	Spring	Ottawa	400	30
MST-SNC-24-2011214	H2Y6SP102.MID34	PRJNA322351	SAMN05159102	SRP076052	H2Y6SP102	MID34	ACGTAGCGTG	CACGCTACGT	2011-08-02	SN	SN_24	4	2011	Summer	Ottawa	325	30
MST-SNC-24-2011241	H6HD8NL02.MID30	PRJNA322351	SAMN05159152	SRP076052	H6HD8NL02	MID30	AGTATAGTCT	AGACTATACT	2011-08-29	SN	SN_24	4	2011	Summer	Ottawa	300	30
MST-SNC-24-2011325	H6HD8NL02.MID39	PRJNA322351	SAMN05159148	SRP076052	H6HD8NL02	MID39	ACGATCTGTA	TACAGATCGT	2011-11-21	SN	SN_24	4	2011	Fall	Ottawa	300	30
MST-SNC-24-2012128	H6HD8NL02.MID45	PRJNA322351	SAMN05159161	SRP076052	H6HD8NL02	MID45	ATAGTATAGA	TCTATACTAT	2012-05-07	SN	SN_24	4	2012	Spring	Ottawa	300	30
MST-SNC-24-2012170	H6HD8NL01.MID28	PRJNA322351	SAMN05159123	SRP076052	H6HD8NL01	MID28	ACATAGTAGT	ACTACTATGT	2012-06-18	SN	SN_24	4	2012	Spring	Ottawa	300	30
MST-SNC-24-2012185	H6HD8NL01.MID34	PRJNA322351	SAMN05159073	SRP076052	H6HD8NL01	MID34	ACGTAGCGTG	CACGCTACGT	2012-07-03	SN	SN_24	4	2012	Summer	Ottawa	400	30
MST-SNC-24-2012268	H6HD8NL01.MID42	PRJNA322351	SAMN05159129	SRP076052	H6HD8NL01	MID42	ACGTGATCGA	TCGATCACGT	2012-09-24	SN	SN_24	4	2012	Fall	Ottawa	475	45
MST-SNC-24-2012310	H6HD8NL01.MID48	PRJNA322351	SAMN05159101	SRP076052	H6HD8NL01	MID48	TATATACTGT	ACAGTATATA	2012-11-05	SN	SN_24	4	2012	Fall	Ottawa	300	37
MST-SNC-5-2010235	H6E3WVB02.MID46	PRJNA322351	SAMN05159075	SRP076052	H6E3WVB02	MID46	ACATACGTCA	TGACGTATGT	2010-08-23	SN	SN_5	6	2010	Summer	Ottawa	250	30
MST-SNC-5-2010291	H6E3WVB02.MID44	PRJNA322351	SAMN05159104	SRP076052	H6E3WVB02	MID44	AGTCGCTAGA	TCTAGCGACT	2010-10-18	SN	SN_5	6	2010	Fall	Ottawa	575	37
MST-SNC-5-2010305	H6E3WVB01.MID48	PRJNA322351	SAMN05159144	SRP076052	H6E3WVB01	MID48	TATATACTGT	ACAGTATATA	2010-11-01	SN	SN_5	6	2010	Fall	Ottawa	560	37
MST-SNC-5-2011102	H6E3WVB01.MID34	PRJNA322351	SAMN05159079	SRP076052	H6E3WVB01	MID34	ACGTAGCGTG	CACGCTACGT	2011-04-12	SN	SN_5	6	2011	Spring	Ottawa	300	30
MST-SNC-5-2011157	H6E3WVB02.MID39	PRJNA322351	SAMN05159078	SRP076052	H6E3WVB02	MID39	ACGATCTGTA	TACAGATCGT	2011-06-06	SN	SN_5	6	2011	Spring	Ottawa	400	30
MST-SNC-5-2011214	H6E3WVB01.MID30	PRJNA322351	SAMN05159096	SRP076052	H6E3WVB01	MID30	AGTATAGTCT	AGACTATACT	2011-08-02	SN	SN_5	6	2011	Summer	Ottawa	400	30
MST-SNC-5-2011241	H2Y6SP102.MID48	PRJNA322351	SAMN05159103	SRP076052	H2Y6SP102	MID48	TATATACTGT	ACAGTATATA	2011-08-29	SN	SN_5	6	2011	Summer	Ottawa	300	30
MST-SNC-5-2011297	H6HD8NL02.MID32	PRJNA322351	SAMN05159164	SRP076052	H6HD8NL02	MID32	ATAGCGTACT	AGTACGCTAT	2011-10-24	SN	SN_5	6	2011	Fall	Ottawa	300	37
MST-SNC-5-2011325	H6HD8NL02.MID37	PRJNA322351	SAMN05159158	SRP076052	H6HD8NL02	MID37	AGTGTGTGTA	TACACACACT	2011-11-21	SN	SN_5	6	2011	Fall	Ottawa	350	37
MST-SNC-5-2012128	H6HD8NL02.MID41	PRJNA322351	SAMN05159147	SRP076052	H6HD8NL02	MID41	ATCTACACTA	TAGTGTAGAT	2012-05-07	SN	SN_5	6	2012	Spring	Ottawa	500	30
MST-SNC-5-2012170	H6HD8NL02.MID47	PRJNA322351	SAMN05159160	SRP076052	H6HD8NL02	MID47	ACTACTCACA	TGTGAGTAGT	2012-06-18	SN	SN_5	6	2012	Spring	Ottawa	500	30
MST-SNC-5-2012185	H6HD8NL01.MID30	PRJNA322351	SAMN05159088	SRP076052	H6HD8NL01	MID30	AGTATAGTCT	AGACTATACT	2012-07-03	SN	SN_5	6	2012	Summer	Ottawa	500	30
MST-SNC-5-2012240	H6HD8NL01.MID36	PRJNA322351	SAMN05159093	SRP076052	H6HD8NL01	MID36	AGTACACGTCG	CGACGTGTACT	2012-08-27	SN	SN_5	6	2012	Summer	Ottawa	500	37
MST-SNC-5-2012268	H6HD8NL01.MID39	PRJNA322351	SAMN05159116	SRP076052	H6HD8NL01	MID39	ACGATCTGTA	TACAGATCGT	2012-09-24	SN	SN_5	6	2012	Fall	Ottawa	500	37
MST-SNC-5-2012310	H6HD8NL01.MID44	PRJNA322351	SAMN05159087	SRP076052	H6HD8NL01	MID44	AGTCGCTAGA	TCTAGCGACT	2012-11-05	SN	SN_5	6	2012	Fall	Ottawa	300	30
MST-SNC-6-2011102	H6E3WVB02.MID38	PRJNA322351	SAMN05159117	SRP076052	H6E3WVB02	MID38	ATCACGTGTA	TACACGTGAT	2011-04-12	SN	SN_6	7	2011	Spring	Ottawa	300	30
MST-SNC-6-2011157	H6E3WVB02.MID40	PRJNA322351	SAMN05159072	SRP076052	H6E3WVB02	MID40	AGACAGCGTA	TACGCTGTCT	2011-06-06	SN	SN_6	7	2011	Spring	Ottawa	400	30
MST-SNC-6-2011214	H6E3WVB01.MID31	PRJNA322351	SAMN05159083	SRP076052	H6E3WVB01	MID31	AGACGACGCT	AGCGTCGTCT	2011-08-02	SN	SN_6	7	2011	Summer	Ottawa	300	30
MST-SNC-6-2011227	H2Y6SP102.MID35	PRJNA322351	SAMN05159114	SRP076052	H2Y6SP102	MID35	ACGTCTACTG	CAGTAGACGT	2011-08-15	SN	SN_6	7	2011	Summer	Ottawa	500	30
MST-SNC-6-2011241	H6HD8NL01.MID26	PRJNA322351	SAMN05159119	SRP076052	H6HD8NL01	MID26	ACGCGTATGT	ACATACGCGT	2011-08-29	SN	SN_6	7	2011	Summer	Ottawa	300	30
MST-SNC-6-2011325	H6HD8NL02.MID38	PRJNA322351	SAMN05159162	SRP076052	H6HD8NL02	MID38	ATCACGTGTA	TACACGTGAT	2011-11-21	SN	SN_6	7	2011	Fall	Ottawa	350	37
MST-SNC-6-2012128	H6HD8NL02.MID42	PRJNA322351	SAMN05159156	SRP076052	H6HD8NL02	MID42	ACGTGATCGA	TCGATCACGT	2012-05-07	SN	SN_6	7	2012	Spring	Ottawa	500	30
MST-SNC-6-2012170	H6HD8NL02.MID48	PRJNA322351	SAMN05159159	SRP076052	H6HD8NL02	MID48	TATATACTGT	ACAGTATATA	2012-06-18	SN	SN_6	7	2012	Spring	Ottawa	500	30
MST-SNC-6-2012185	H6HD8NL01.MID31	PRJNA322351	SAMN05159071	SRP076052	H6HD8NL01	MID31	AGACGACGCT	AGCGTCGTCT	2012-07-03	SN	SN_6	7	2012	Summer	Ottawa	500	30
MST-SNC-6-2012240	H6HD8NL01.MID37	PRJNA322351	SAMN05159097	SRP076052	H6HD8NL01	MID37	AGTGTGTGTA	TACACACACT	2012-08-27	SN	SN_6	7	2012	Summer	Ottawa	500	30
MST-SNC-6-2012268	H6HD8NL01.MID40	PRJNA322351	SAMN05159091	SRP076052	H6HD8NL01	MID40	AGACAGCGTA	TACGCTGTCT	2012-09-24	SN	SN_6	7	2012	Fall	Ottawa	450	37
MST-SNC-6-2012283	H6HD8NL01.MID45	PRJNA322351	SAMN05159086	SRP076052	H6HD8NL01	MID45	ATAGTATAGA	TCTATACTAT	2012-10-09	SN	SN_6	7	2012	Fall	Ottawa	300	30
MST-SNC-8-2011227	H2Y6SP102.MID46	PRJNA322351	SAMN05159121	SRP076052	H2Y6SP102	MID46	ACATACGTCA	TGACGTATGT	2011-08-15	SN	SN_8	8	2011	Summer	Ottawa	400	30
MST-SNC-8-2011241	H6HD8NL02.MID27	PRJNA322351	SAMN05159142	SRP076052	H6HD8NL02	MID27	ATACTCGCGT	ACGCGAGTAT	2011-08-29	SN	SN_8	8	2011	Summer	Ottawa	300	30
MST-SNC-8-2012170	H6HD8NL01.MID25	PRJNA322351	SAMN05159081	SRP076052	H6HD8NL01	MID25	CGAGCGACGA	TCGTCGCTCG	2012-06-18	SN	SN_8	8	2012	Spring	Ottawa	375	30
MST-SNC-9-2011227	H2Y6SP102.MID47	PRJNA322351	SAMN05159138	SRP076052	H2Y6SP102	MID47	ACTACTCACA	TGTGAGTAGT	2011-08-15	SN	SN_9	6	2011	Summer	Ottawa	500	30
