# Supplementary material for: Aquatic Bacterial Communities Associated With Land Use and Environmental Factors in Agricultural Landscapes Using a Metabarcoding Approach
Source: Front Microbiol. 2018 Oct 30;9:2301. doi: 10.3389/fmicb.2018.02301 (PMC6218688; doi:10.3389/fmicb.2018.02301)
Supplement: Supplementary file 2 [file Table_2.xlsx]

## Sheet: Sheet1
Table S2. Global network properties when using correlation coefficient thresholds arbitrarily selected or selected by RMT-based method.
Network Indexes	BH	BH	SNRA STRAHLER 8&9	SNRA STRAHLER 8&9
Correlation Coefficient cutoff	0.31 (RMT-based)	0.6 (Arbitrary)	0.6 (Arbitrary)	0.790 (RMT-based)
Total nodes	70	70	141	103
Total links	1247	475	1565	297
modules	2	2	3	8
modularity	0.091	0.278	0.263	0.532
R square of power-law	0.001	0.19	0.184	0.711
Average degree (avgK)	35.629	13.571	22.199	5.767
Average clustering coefficient (avgCC)	0.562	0.428	0.478	0.359
Average path distance (GD)	1.484	1.986	2.278	3.732
Geodesic efficiency (E)	0.758	0.568	0.512	0.348
Harmonic geodesic distance (HD)	1.319	1.761	1.951	2.876
Maximal degree	48	22	60	20
Nodes with max degree	219727	717874	349934	737649;322987;813339
Centralization of degree (CD)	0.185	0.126	0.274	0.142
Maximal betweenness	30.681	164.133	328.771	611.137
Nodes with max betweenness	219727	717874	4337739	322987
Centralization of betweenness (CB)	0.006	0.056	0.025	0.098
Maximal stress centrality	515	929	4687	6818
Nodes with max stress centrality	219727	717874	339778	815188
Centralization of stress centrality (CS)	0.103	0.296	0.358	1.099
Maximal eigenvector centrality	0.161	0.218	0.192	0.316
Nodes with max eigenvector centrality	219727	200536	349934	737649
Centralization of eigenvector centrality (CE)	0.043	0.112	0.13	0.265
Density (D)	0.516	0.197	0.159	0.057
Reciprocity	1	1	1	1
Transitivity (Trans)	0.56	0.424	0.525	0.44
Connectedness (Con)	1	1	1	0.801
Efficiency	0.491	0.815	0.847	0.94
Hierarchy	0	0	0	0
Lubness	1	1	1	1
